# Supplementary material for: Comparative Effectiveness and Safety of Trastuzumab Biosimilars to Herceptin for Adjuvant Treatment of HER2+ Breast Cancer
Source: Curr Oncol. 2024 Mar 21;31(3):1633–44. doi: 10.3390/curroncol31030124 (PMC10969053; doi:10.3390/curroncol31030124)
Supplement: Supplementary file 1 [file curroncol-31-00124-s001.zip]

Archive with 1 entries (1 files):
- curroncol-2890407-supplementary.pdf
